# Supplementary material for: The chromosome-scale genome assembly of the yellowtail clownfish Amphiprion clarkii provides insights into the melanic pigmentation of anemonefish
Source: G3 (Bethesda). 2023 Jan 10;13(3):jkad002. doi: 10.1093/g3journal/jkad002 (PMC9997566; doi:10.1093/g3journal/jkad002)
Supplement: jkad002_Supplementary_Data [file jkad002_supplementary_data.zip]

Archive with 2 entries (2 files):
- Supplemental_Methods_and_Figures_G3-2022-403774.docx
- Supplemental_Tables_G3-2022-403774.xlsx
